# Supplementary material for: SUMOylation Pattern Predicts Prognosis and Indicates Tumor Microenvironment Infiltration Characterization in Bladder Cancer
Source: Front Immunol. 2022 Mar 28;13:864156. doi: 10.3389/fimmu.2022.864156 (PMC8995476; doi:10.3389/fimmu.2022.864156)
Supplement: Supplementary file 6 [file Table_1.xlsx]

## Sheet: Sheet1
sTable 1. Sumoylation related genes enrolled in this study
ID	REACTOME_SUMOYLATION	REACTOME_SUMOYLATION_OF_CHROMATIN_ORGANIZATION_PROTEINS	REACTOME_SUMOYLATION_OF_DNA_DAMAGE_RESPONSE_AND_REPAIR_PROTEINS	REACTOME_SUMOYLATION_OF_DNA_METHYLATION_PROTEINS	REACTOME_SUMOYLATION_OF_DNA_REPLICATION_PROTEINS	REACTOME_SUMOYLATION_OF_IMMUNE_RESPONSE_PROTEINS
AAAS	1	1	1	-	1	-
AR	1	-	-	-	-	-
AURKA	1	-	-	-	1	-
AURKB	1	-	-	-	1	-
BIRC5	1	-	-	-	1	-
BLM	1	-	1	-	-	-
BMI1	1	1	1	1	-	-
BRCA1	1	-	1	-	-	-
CBX2	1	1	1	1	-	-
CBX4	1	1	1	1	-	-
CBX5	1	1	-	-	-	-
CBX8	1	1	1	1	-	-
CDCA8	1	-	-	-	1	-
CDKN2A	1	-	1	-	-	-
CETN2	1	-	1	-	-	-
CHD3	1	1	-	-	-	-
CREBBP	1	-	-	-	-	-
CTBP1	1	-	-	-	-	-
DAXX	1	-	-	-	-	-
DDX17	1	-	-	-	-	-
DDX5	1	-	-	-	-	-
DNMT1	1	-	-	1	-	-
DNMT3A	1	-	-	1	-	-
DNMT3B	1	-	-	1	-	-
EID3	1	-	1	-	-	-
EP300	1	-	-	-	-	-
ESR1	1	-	-	-	-	-
FOXL2	1	-	-	-	-	-
H4-16	1	1	-	-	-	-
H4C1	1	1	-	-	-	-
H4C11	1	1	-	-	-	-
H4C12	1	1	-	-	-	-
H4C13	1	1	-	-	-	-
H4C14	1	1	-	-	-	-
H4C15	1	1	-	-	-	-
H4C2	1	1	-	-	-	-
H4C3	1	1	-	-	-	-
H4C4	1	1	-	-	-	-
H4C5	1	1	-	-	-	-
H4C6	1	1	-	-	-	-
H4C8	1	1	-	-	-	-
H4C9	1	1	-	-	-	-
HDAC1	1	1	-	-	-	-
HDAC2	1	1	-	-	-	-
HDAC4	1	1	-	-	-	-
HDAC7	1	-	1	-	-	-
HERC2	1	-	1	-	-	-
HIC1	1	-	-	-	-	-
HIPK2	1	-	-	-	-	-
HNRNPC	1	-	-	-	-	-
HNRNPK	1	-	-	-	-	-
IKBKE	1	-	-	-	-	1
IKBKG	1	-	-	-	-	1
INCENP	1	-	-	-	1	-
ING2	1	-	-	-	-	-
L3MBTL2	1	1	-	-	-	-
MBD1	1	-	-	-	-	-
MDC1	1	-	1	-	-	-
MDM2	1	-	-	-	-	-
MITF	1	-	-	-	-	-
MRTFA	1	-	-	-	-	-
MTA1	1	-	-	-	-	-
NCOA1	1	-	-	-	-	-
NCOA2	1	-	-	-	-	-
NCOR2	1	-	-	-	-	-
NDC1	1	1	1	-	1	-
NFKB2	1	-	-	-	-	1
NFKBIA	1	-	-	-	-	1
NOP58	1	-	-	-	-	-
NPM1	1	-	-	-	-	-
NR1H2	1	-	-	-	-	-
NR1H3	1	-	-	-	-	-
NR1H4	1	-	-	-	-	-
NR1I2	1	-	-	-	-	-
NR2C1	1	-	-	-	-	-
NR3C1	1	-	-	-	-	-
NR3C2	1	-	-	-	-	-
NR4A2	1	-	-	-	-	-
NR5A1	1	-	-	-	-	-
NR5A2	1	-	-	-	-	-
NRIP1	1	-	-	-	-	-
NSMCE1	1	-	1	-	-	-
NSMCE2	1	-	1	-	-	-
NSMCE3	1	-	1	-	-	-
NSMCE4A	1	-	1	-	-	-
NUP107	1	1	1	-	1	-
NUP133	1	1	1	-	1	-
NUP153	1	1	1	-	1	-
NUP155	1	1	1	-	1	-
NUP160	1	1	1	-	1	-
NUP188	1	1	1	-	1	-
NUP205	1	1	1	-	1	-
NUP210	1	1	1	-	1	-
NUP214	1	1	1	-	1	-
NUP35	1	1	1	-	1	-
NUP37	1	1	1	-	1	-
NUP42	1	1	1	-	1	-
NUP43	1	1	1	-	1	-
NUP50	1	1	1	-	1	-
NUP54	1	1	1	-	1	-
NUP58	1	1	1	-	1	-
NUP62	1	1	1	-	1	-
NUP85	1	1	1	-	1	-
NUP88	1	1	1	-	1	-
NUP93	1	1	1	-	1	-
NUP98	1	1	1	-	1	-
PARK7	1	-	-	-	-	-
PARP1	1	-	1	-	-	-
PCGF2	1	1	1	1	-	-
PC-	1	-	-	-	1	-
PGR	1	-	-	-	-	-
PHC1	1	1	1	1	-	-
PHC2	1	1	1	1	-	-
PHC3	1	1	1	1	-	-
PIAS1	1	1	1	-	-	-
PIAS2	1	1	1	-	-	-
PIAS3	1	-	-	-	1	1
PIAS4	1	-	1	-	1	1
PML	1	-	1	-	-	-
POM121	1	1	1	-	1	-
POM121C	1	1	1	-	1	-
PPARA	1	-	-	-	-	-
PPARG	1	-	-	-	-	-
PPARGC1A	1	-	-	-	-	-
RAD21	1	-	1	-	-	-
RAD52	1	-	1	-	-	-
RAE1	1	1	1	-	1	-
RANBP2	1	1	1	-	1	-
RANGAP1	1	-	-	-	1	-
RARA	1	-	-	-	-	-
RELA	1	-	-	-	-	1
RING1	1	1	1	1	-	-
RNF168	1	-	1	-	-	-
RNF2	1	1	1	1	-	-
RORA	1	-	-	-	-	-
RPA1	1	-	1	-	-	-
RWDD3	1	-	-	-	-	-
RXRA	1	-	-	-	-	-
SAE1	1	-	-	-	-	-
SAFB	1	-	-	-	-	-
SATB1	1	1	-	-	-	-
SATB2	1	1	-	-	-	-
SCMH1	1	1	1	1	-	-
SEC13	1	1	1	-	1	-
SEH1L	1	1	1	-	1	-
SENP1	1	-	-	-	-	-
SENP2	1	-	-	-	-	-
SENP5	1	-	-	-	-	-
SIN3A	1	-	-	-	-	-
SMC1A	1	-	1	-	-	-
SMC3	1	-	1	-	-	-
SMC5	1	-	1	-	-	-
SMC6	1	-	1	-	-	-
SP100	1	-	1	-	-	-
SP3	1	-	-	-	-	-
STAG1	1	-	1	-	-	-
STAG2	1	-	1	-	-	-
SUMO1	1	1	1	1	1	1
SUMO2	1	1	1	-	1	-
SUMO3	1	1	1	-	1	1
SUZ12	1	1	-	-	-	-
TDG	1	-	1	-	-	-
TFAP2A	1	-	-	-	-	-
TFAP2B	1	-	-	-	-	-
TFAP2C	1	-	-	-	-	-
THRA	1	-	-	-	-	-
THRB	1	-	-	-	-	-
TOP1	1	-	-	-	1	-
TOP2A	1	-	-	-	1	-
TOP2B	1	-	-	-	1	-
TOPORS	1	-	-	-	-	1
TP53	1	-	-	-	-	-
TP53BP1	1	-	-	-	-	-
TPR	1	1	1	-	1	-
TRIM27	1	-	-	-	-	-
TRIM28	1	-	-	-	-	-
UBA2	1	-	-	-	-	-
UBE2I	1	1	1	1	1	1
UHRF2	1	-	-	-	-	-
VDR	1	-	-	-	-	-
VHL	1	-	-	-	-	-
WRN	1	-	1	-	-	-
XPC	1	-	1	-	-	-
XRCC4	1	-	1	-	-	-
ZBED1	1	1	-	-	-	-
ZNF131	1	-	-	-	-	-
ZNF350	1	-	-	-	-	-
